# Supplementary material for: Durable Responses to Anti-PD1 and Anti-CTLA4 in a Preclinical Model of Melanoma Displaying Key Immunotherapy Response Biomarkers
Source: Cancers (Basel). 2022 Oct 3;14(19):4830. doi: 10.3390/cancers14194830 (PMC9564179; doi:10.3390/cancers14194830)
Supplement: Supplementary file 1 [file cancers-14-04830-s001.zip]

Archive with 1 entries (1 files):
- cancers-1895743 Supplementary.pdf
